# Supplementary material for: The contributions of DNA accessibility and transcription factor occupancy to enhancer activity during cellular differentiation
Source: G3 (Bethesda). 2023 Nov 22;14(2):jkad269. doi: 10.1093/g3journal/jkad269 (PMC11090500; doi:10.1093/g3journal/jkad269)
Supplement: jkad269_Supplementary_Data [file jkad269_supplementary_data.zip]

Archive with 1 entries (1 files):
- Supplemental_Material_G3-2023-404635.pdf
